# Supplementary material for: Optimizing Exercise Prescriptions for Cognitive Subdomains in Diabetes: A Systematic Review and Meta-Analysis of Dose–Response Variables
Source: Behav Sci (Basel). 2026 Jul 18;16(7):1218. doi: 10.3390/bs16071218 (PMC13405410; doi:10.3390/bs16071218)
Supplement: Supplementary file 1 [file behavsci-16-01218-s001.zip]

Archive with 1 entries (1 files):
- behavsci-4348082-supplementary.pdf
